# Supplementary material for: Commentary: Association between the miR-146a rs2910164 polymorphism and childhood acute lymphoblastic leukemia susceptibility in an Asian population
Source: Front Genet. 2023 Mar 20;14:1134659. doi: 10.3389/fgene.2023.1134659 (PMC10067635; doi:10.3389/fgene.2023.1134659)
Supplement: Supplementary file 1 [file DataSheet1.ZIP]

Archive with 5 entries (5 files):
- Supplementary Figure 1.docx
- Supplementary Figure 2.docx
- Supplementary Table 1.docx
- Supplementary Table 2.docx
- Supplementary Table 3.docx
